# Supplementary material for: Microdissection of Distinct Morphological Regions Within Uveal Melanomas Identifies Novel Drug Targets
Source: Cancers (Basel). 2024 Dec 13;16(24):4152. doi: 10.3390/cancers16244152 (PMC11674814; doi:10.3390/cancers16244152)
Supplement: Supplementary file 1 [file cancers-16-04152-s001.zip]

Archive with 4 entries (4 files):
- Supplementary fig 1.jpg
- Supplementary Figure 1 caption.pdf
- Table S1. Primary antibodies.pdf
- Table S2 Oncomine Comprehensive Assay v3.pdf
